# Supplementary material for: ﻿Ixeridiumsagittarioides (Asteraceae-Cichorieae) revisited: range extension and molecular evidence for its systematic position in the Lactuca alliance
Source: PhytoKeys. 2023 Aug 7;230:115–30. doi: 10.3897/phytokeys.230.107733 (PMC10425873; doi:10.3897/phytokeys.230.107733)
Supplement: XML Treatment for Lactuca sagittarioides [file phytokeys.230.107733-treatment1.xml]

<!DOCTYPE tp:taxon-treatment
  PUBLIC "-//TaxonX//DTD Taxonomic Treatment Publishing DTD v0 20100105//EN" "tax-treatment-NSO.dtd">
<tp:taxon-treatment xmlns:tp="http://www.plazi.org/taxpub"><tp:treatment-meta><kwd-group><label>Taxon classification</label><kwd>
              <named-content content-type="kingdom">Plantae</named-content>
            </kwd><kwd>
              <named-content content-type="order">Asterales</named-content>
            </kwd><kwd>
              <named-content content-type="family">Asteraceae</named-content>
            </kwd></kwd-group><mixed-citation publication-type="journal"><person-group><name><surname>Zhang</surname><given-names>Jian-Wen</given-names></name><name><surname>Kilian</surname><given-names>Norbert</given-names></name><name><surname>Huang</surname><given-names>Jiang-Hua</given-names></name><name><surname>Sun</surname><given-names>Hang</given-names></name></person-group><article-title>﻿<italic><tp:taxon-name><tp:taxon-name-part taxon-name-part-type="genus" reg="Ixeridium">Ixeridium</tp:taxon-name-part><tp:taxon-name-part taxon-name-part-type="species" reg="sagittarioides">sagittarioides</tp:taxon-name-part></tp:taxon-name></italic> (<tp:taxon-name><tp:taxon-name-part taxon-name-part-type="family">Asteraceae</tp:taxon-name-part></tp:taxon-name>-<tp:taxon-name><tp:taxon-name-part taxon-name-part-type="tribe">Cichorieae</tp:taxon-name-part></tp:taxon-name>) revisited: range extension and molecular evidence for its systematic position in the <italic><tp:taxon-name><tp:taxon-name-part taxon-name-part-type="genus" reg="Lactuca">Lactuca</tp:taxon-name-part></tp:taxon-name></italic> alliance</article-title><source>PhytoKeys</source><day>07</day><month>08</month><year>2023</year><volume>230</volume><fpage>115</fpage><lpage>130</lpage><pub-id pub-id-type="doi">10.3897/phytokeys.230.107733</pub-id></mixed-citation></tp:treatment-meta><tp:nomenclature><label>﻿</label><tp:taxon-name>
            <object-id xmlns:xlink="http://www.w3.org/1999/xlink" content-type="arpha" xlink:type="simple">EB11CF8F-5D53-5815-A8D0-8B760D9E5175</object-id>
            <tp:taxon-name-part taxon-name-part-type="genus" reg="Lactuca">Lactuca</tp:taxon-name-part>
            <tp:taxon-name-part taxon-name-part-type="species" reg="sagittarioides">sagittarioides</tp:taxon-name-part>
          </tp:taxon-name><tp:taxon-authority>C.B.Clarke, Compos. Ind.: 265. 1876.</tp:taxon-authority><tp:nomenclature-citation-list><tp:nomenclature-citation><tp:taxon-name>
                <tp:taxon-name-part taxon-name-part-type="genus" reg="Ixeris"/>
                <tp:taxon-name-part taxon-name-part-type="species" reg="sagittarioides"/>
              </tp:taxon-name><comment>≡ <tp:taxon-name><tp:taxon-name-part taxon-name-part-type="genus" reg="Ixeris">Ixeris</tp:taxon-name-part><tp:taxon-name-part taxon-name-part-type="species" reg="sagittarioides">sagittarioides</tp:taxon-name-part></tp:taxon-name> (C.B.Clarke) Stebbins in J. Bot. 75: 51. 1937. </comment></tp:nomenclature-citation><tp:nomenclature-citation><tp:taxon-name>
                <tp:taxon-name-part taxon-name-part-type="genus" reg="Ixeridium"/>
                <tp:taxon-name-part taxon-name-part-type="species" reg="sagittarioides"/>
              </tp:taxon-name><comment>≡ <tp:taxon-name><tp:taxon-name-part taxon-name-part-type="genus" reg="Ixeridium">Ixeridium</tp:taxon-name-part><tp:taxon-name-part taxon-name-part-type="species" reg="sagittarioides">sagittarioides</tp:taxon-name-part></tp:taxon-name> (C.B.Clarke) Pak &amp; Kawano in Mem. Fac. Sci. Kyoto Univ., Ser. Biol. 15: 48. 1992. </comment></tp:nomenclature-citation><tp:nomenclature-citation><tp:taxon-name>
                <tp:taxon-name-part taxon-name-part-type="genus" reg="Mycelis"/>
                <tp:taxon-name-part taxon-name-part-type="species" reg="sagittarioides"/>
              </tp:taxon-name><comment>≡ <tp:taxon-name><tp:taxon-name-part taxon-name-part-type="genus" reg="Mycelis">Mycelis</tp:taxon-name-part><tp:taxon-name-part taxon-name-part-type="species" reg="sagittarioides">sagittarioides</tp:taxon-name-part></tp:taxon-name> (C.B.Clarke) Sennikov in Bot. Zhurn. 82(5): 112. 1997. </comment></tp:nomenclature-citation></tp:nomenclature-citation-list></tp:nomenclature><tp:treatment-sec sec-type="Syntypes" id="SECID0ESTAG"><title>Syntypes.</title><p>“Himalaya boreali-occidentali”, 6000’, <italic>T. Thomson</italic> (K); [India, Uttarakhand, Kumaon Hills] “Nynee Tal” [= Nainital], <italic>T. Thomson</italic> (K); [India, Himachal Pradesh, Punjab] “Dhurmsala” [= Dharamshala], <italic>C.B. Clarke</italic> (K); Nepal, 3.1821, <italic>Wallich Cat. 3270</italic> (K001118954, digit. image!; BM 000035537, digit. image!); Burma, ad Moyen, 1200’, <italic>J. Anderson</italic> (K).</p></tp:treatment-sec><tp:treatment-sec sec-type="description" id="SECID0ECUAG"><title>Description.</title><p>Perennial rosette herb, (15–)20–65 cm tall; caudex small, often branched and plant with a two or a few rosettes. Taproot cylindric to narrowly turniplike, to c. 1 cm in diam.; lateral roots perhaps also shoot-bearing. Stem usually one per rosette, erect, branched from basal half or higher up, leafless or with few leaves in proximal portion, sparsely hairy. Rosette leaves conspicuously sagittiform and usually long-petiolate; petiole 2–22 cm, narrowly winged, margin entire or distantly sinuate-dentate; lamina triangular in outline, 2–8 × 1.5–10 cm, usually with a basal pair of acute to acuminate triangular lateral lobes and an acute triangular terminal lobe; the lateral lobes narrow or broad, sometimes much reduced to missing, directed downwards, outwards or upwards; sometimes lamina with an additional rudimentary pair of lobes above the basal one and then pentagonal; margin shallowly sinuate-dentate and often also denticulate. Stem leaves few, the lower ones similar to basal leaves but smaller and less lobed, upper leaves lanceolate to linear-lanceolate, entire, narrowed into short petiolate portion. Synflorescence paniculiform-corymbiform, with some to many capitula. Capitula with c. 12–25 florets; peduncle wiry, mostly 1–2 cm long. Involucre narrowly cylindric, 7–8 mm at anthesis to 8–10 mm at fruiting; outer phyllaries narrowly ovate to lanceolate, apex acute, outermost c. 2 mm, innermost up to 2/3 of the length of the inner (rarely longer); inner phyllaries c. 8(–10), linear-lanceolate, acute. Florets with [orange-, according to collector] yellow corolla, c. 12–14 mm; ligulae c. 6–8 mm; anther tube yellow, fertile portion c. 2.2 mm, apical appendages 0.2 mm, basal appendages 0.4–0.5 mm; style yellow. Achenes 4–4.5 mm long, slightly compressed, subfusiform with largest diameter in middle third, apically attenuate into a beak, basally less strongly attenuate into an annular carpophore; corpus with 5 main ribs, each with ±2 secondary ribs; scabrid of antrorse triangular apical projections of achene epidermis cells, brown to purplish brown; beak 0.6–1.2(–2) mm, pale. Pappus 4–6 mm, persistent, of scabrid, white bristles.</p></tp:treatment-sec><tp:treatment-sec sec-type="variation" id="SECID0EHUAG"><title>Variation.</title><p>Although the leaves are always distinctly sagittiform, their shape and size underlie considerable variation. The shape variation given in the description is believed to circumscribe its full extent, but we are uncertain whether the size variation is fully covered in the description. A sterile specimen from NW Himalaya (Chamba state, Kuntha Forest, Aug 1898, J.H. Lace 14C (E00360966) only including a leaf rosette may belong to <italic><tp:taxon-name><tp:taxon-name-part taxon-name-part-type="genus" reg="Lactuca">Lactuca</tp:taxon-name-part><tp:taxon-name-part taxon-name-part-type="species" reg="sagittarioides">sagittarioides</tp:taxon-name-part></tp:taxon-name></italic>; its leaves approach 40 cm in length, with a petiole of up to 30 cm, and a lamina of up to 10 × 20 cm. The beak length of the achenes usually ranges between 0.6–1.2 mm, but Gamble 23483 from NWP has a beak of c. 2 mm; its innermost outer phyllaries are unusually long, approaching the inner in length.</p></tp:treatment-sec><tp:treatment-sec sec-type="Specimens seen" id="SECID0EYUAG"><title>Specimens seen.</title><p>India. Uttarakhand: Kumaon, Lohba, 5500’ Apr 1848, R. Strachey &amp; J.B. Winterbottom (K); Kumaon, Gungoli, 5300’, R. Stratchey &amp; J.S. Winterbottom (BM 011024277, digit. image). – Uttar Pradesh, [“North western Province, Jannsar[?] District, 3000’, May 1892, J.S. Gamble (K).</p><p>Bhutan. Khine Lhakang, 6000’, 15 Apr 1949, F. Ludlow et al. 20135 (BM 000035434, digit. image)</p><p>Burma. Shan hills Matean[?] near Wankou[?], 5000’, Mar 1888, H. Collett 471 (K); Mundat, 4800’, 29 Apr 1956, F. Kingdon-Ward 22171 (BM 11024278, digit. image).</p><p>Thailand. Chiengmai, Doi Sutep, open <italic><tp:taxon-name><tp:taxon-name-part taxon-name-part-type="genus" reg="Quercus">Quercus</tp:taxon-name-part></tp:taxon-name></italic> forest, 1250 m, 18 Apr 1958, T. Sørensen et al. 2876 (C, digit. image)</p><p>China. Yunnan: Salween valley, <named-content xmlns:xlink="http://www.w3.org/1999/xlink" content-type="dwc:verbatimCoordinates" xlink:type="simple"><named-content content-type="geo-json" specific-use="{&#34;type&#34;:&#34;Point&#34;,&#34;coordinates&#34;:[98.833333,25.100000]}" id="NCID0ENVAG" xlink:type="simple">25°6'N, 98°50'E</named-content></named-content>, slopes, dry grassy banks, Apr 1931 G. Forrest 29519 (E 00489230, PE); Jengyueh, <named-content xmlns:xlink="http://www.w3.org/1999/xlink" content-type="dwc:verbatimCoordinates" xlink:type="simple"><named-content content-type="geo-json" specific-use="{&#34;type&#34;:&#34;Point&#34;,&#34;coordinates&#34;:[98.600000,25.000000]}" id="NCID0EVVAG" xlink:type="simple">25°N, 98°36'E</named-content></named-content>, 5000–7000’, hills, dry clay pasture, Aug 1924, G. Forrest 24794 (E00489233); Jengyueh, 2<named-content xmlns:xlink="http://www.w3.org/1999/xlink" content-type="dwc:verbatimCoordinates" xlink:type="simple"><named-content content-type="geo-json" specific-use="{&#34;type&#34;:&#34;Point&#34;,&#34;coordinates&#34;:[98.600000,5.000000]}" id="NCID0E4VAG" xlink:type="simple">5°N, 98°36'E</named-content></named-content>, 5000–7000’, hills, open pasture, Mar 1924 G. Forrest 24004 (E00489232); Jengyueh, <named-content xmlns:xlink="http://www.w3.org/1999/xlink" content-type="dwc:verbatimCoordinates" xlink:type="simple"><named-content content-type="geo-json" specific-use="{&#34;type&#34;:&#34;Point&#34;,&#34;coordinates&#34;:[98.600000,25.000000]}" id="NCID0EFWAG" xlink:type="simple">25°N, 98°36'</named-content></named-content>E, 7000’, hills, open stony clay pasture, Apr 1925, G. Forrest 26308 (E 00489231; K, PE); [...], S.W. grass mts, 5000’, A. Henry 12998 (K); Jingdong, San Cha Ho, <named-content xmlns:xlink="http://www.w3.org/1999/xlink" content-type="dwc:verbatimCoordinates" xlink:type="simple"><named-content content-type="geo-json" specific-use="{&#34;type&#34;:&#34;Point&#34;,&#34;coordinates&#34;:[100.709722,24.615556]}" id="NCID0ENWAG" xlink:type="simple">24°36'56"N, 100°42'35"E</named-content></named-content>, 1600 m, 13 Mar 1940, M.G. Li 1884 (KUN); Shuangjiang, <named-content xmlns:xlink="http://www.w3.org/1999/xlink" content-type="dwc:verbatimCoordinates" xlink:type="simple"><named-content content-type="geo-json" specific-use="{&#34;type&#34;:&#34;Point&#34;,&#34;coordinates&#34;:[99.827700,23.473500]}" id="NCID0EVWAG" xlink:type="simple">23°28'24.6"N, 99°49'39.72"E</named-content></named-content>, 1068 m, Apr 1936, C.W. Wang 72957 (KUN, PE); Xingping, Pingdian, <named-content xmlns:xlink="http://www.w3.org/1999/xlink" content-type="dwc:verbatimCoordinates" xlink:type="simple"><named-content content-type="geo-json" specific-use="{&#34;type&#34;:&#34;Point&#34;,&#34;coordinates&#34;:[101.872222,24.022500]}" id="NCID0E4WAG" xlink:type="simple">24°01'21"N, 101°52'20"E</named-content></named-content>, 1326 m, 1 Jun 2012, Xingping survey team 5304270356 (IMDY); Menghai, Meng’e, <named-content xmlns:xlink="http://www.w3.org/1999/xlink" content-type="dwc:verbatimCoordinates" xlink:type="simple"><named-content content-type="geo-json" specific-use="{&#34;type&#34;:&#34;Point&#34;,&#34;coordinates&#34;:[100.296944,22.225000]}" id="NCID0EFXAG" xlink:type="simple">22°13'30"N, 100°17'49"E</named-content></named-content>, 1195 m, Menghai survey team 5328220572 (IMDY); Jinghong, Caiyang River, <named-content xmlns:xlink="http://www.w3.org/1999/xlink" content-type="dwc:verbatimCoordinates" xlink:type="simple"><named-content content-type="geo-json" specific-use="{&#34;type&#34;:&#34;Point&#34;,&#34;coordinates&#34;:[101.199800,22.156531]}" id="NCID0ENXAG" xlink:type="simple">22°09'23.51"N, 101°11'59.28"E</named-content></named-content>, 1250 m, Jinghong survey team 5328010664 (IMDY). – Guizhou: Wangmo, <named-content xmlns:xlink="http://www.w3.org/1999/xlink" content-type="dwc:verbatimCoordinates" xlink:type="simple"><named-content content-type="geo-json" specific-use="{&#34;type&#34;:&#34;Point&#34;,&#34;coordinates&#34;:[106.120000,25.180000]}" id="NCID0EVXAG" xlink:type="simple">25.18°N, 106.12°E</named-content></named-content>, 700 m, 13 Apr 2018, <italic>J.W. Zhang 1091</italic> (KUN).</p></tp:treatment-sec><tp:treatment-sec sec-type="distribution" id="SECID0E3XAG"><title>Distribution.</title><p><italic><tp:taxon-name><tp:taxon-name-part taxon-name-part-type="genus" reg="Lactuca">Lactuca</tp:taxon-name-part><tp:taxon-name-part taxon-name-part-type="species" reg="sagittarioides">sagittarioides</tp:taxon-name-part></tp:taxon-name></italic> is distributed along the Himalayan chain from N Pakistan across NW India, Nepal, Bhutan, N Myanmar and N Thailand to SW China (for references see <xref ref-type="bibr" rid="B13">Kilian et al. 2009b</xref>). It is found on open, often grassy slopes, at altitudes mostly between 1500 and 2000 m, but down to 700 m in Guizhou and up to somewhat above 2000 m in Yunnan. The occurrence of the species seems altogether very scattered and it does not seem to be frequent anywhere.</p></tp:treatment-sec><ref-list><ref id="B13"><mixed-citation xmlns:xlink="http://www.w3.org/1999/xlink" xlink:type="simple"><person-group><name name-style="western"><surname>Kilian</surname><given-names>N</given-names></name><name name-style="western"><surname>Hand</surname><given-names>R</given-names></name><name name-style="western"><surname>von Raab-Straube</surname><given-names>E</given-names></name></person-group> [Eds] (<year>2009b</year>[+]) <tp:taxon-name><tp:taxon-name-part taxon-name-part-type="tribe">Cichorieae</tp:taxon-name-part></tp:taxon-name> Systematics Portal. <ext-link xlink:href="http://cichorieae.e-taxonomy.net/portal/" ext-link-type="uri" xlink:type="simple">http://cichorieae.e-taxonomy.net/portal/</ext-link></mixed-citation></ref></ref-list></tp:taxon-treatment>
